# Supplementary material for: N-Arylation of 3-Formylquinolin-2(1H)-ones Using Copper(II)-Catalyzed Chan–Lam Coupling
Source: Molecules. 2022 Nov 30;27(23):8345. doi: 10.3390/molecules27238345 (PMC9735505; doi:10.3390/molecules27238345)
Supplement: Supplementary file 1 [file molecules-27-08345-s001.zip]

Archive with 1 entries (1 files):
- molecules-1979457-supplementary.pdf
